# Supplementary material for: Osteotomy as an Intraoperative Determinant of Early Postoperative Outcomes After Mandibular Third Molar Extraction: A Secondary Analysis of a Randomized Clinical Trial
Source: J Clin Med. 2026 May 13;15(10):3756. doi: 10.3390/jcm15103756 (PMC13206957; doi:10.3390/jcm15103756)
Supplement: Supplementary file 1 [file jcm-15-03756-s001.zip]

Archive with 1 entries (1 files):
- jcm-4284550-supplementary.pdf
